# Supplementary material for: Coronavirus Disease 2019 on the Heels of Ebola Virus Disease in West Africa
Source: Pathogens. 2021 Oct 1;10(10):1266. doi: 10.3390/pathogens10101266 (PMC8537256; doi:10.3390/pathogens10101266)
Supplement: Supplementary file 1 [file pathogens-10-01266-s001.zip]

Archive with 1 entries (1 files):
- pathogens-1344302-supplementary.pdf
